# Supplementary material for: Tuberculosis and Hepatic Steatosis Are Prevalent Liver Pathology Findings among HIV-Infected Patients in South Africa
Source: PLoS One. 2015 Feb 10;10(2):e0117813. doi: 10.1371/journal.pone.0117813 (PMC4323253; doi:10.1371/journal.pone.0117813)
Supplement: S1 Dataset. — (CSV) [file pone.0117813.s001.csv]

idno	p1_hiv_infected	p1_age_biopsy	p1_race	p1_biopsy_diag_other_spec	p1_biopsy_diagnosis_1	p1_biopsy_diagnosis_2	p1_biopsy_diagnosis_3	p2_history_tb	p2_tb_treatment	p2_receiving_inh	p2_alcohol_use	p3_wbc	p3_hb	p3_plts	p3_na	p3_creat	p3_total_bili	p3_alt	p3_ast	p3_alb	p3_alp	p3_inr	p3_cd4	p3_hep_a	p3_hep_c	p3_hep_b_sag	p3_afp	p3_schisto_ab	p3_hiv_status	p4_cotrimoxazole	p4_haart	bxfat	bxgranulomatb	bxcholang	bxmalig	bxfibrocirh	bxfungus	bxother	bxdrug	maligtype	dx	bxresult	ctx	tbmed	d4t	azt	efv	hepatocell	hsm
1	3	76			hcc																											0	0	0	1	0	0		0	1	1	cancer	0	0	0	0	0		0
2	1	32	1	NON-SPECIFIC HEPATITIS, SEVERE CHOLESTASIS	12	10		1	1	2		4.9	12.9	191			20	20	10		328	1	77	2	2	1			1	1	2	0	0	1	0	0	0		0		1	cholangiopathy	1	1	0	0	0	0	0
4	1	30		MARKED STEATOSIS WITH MILD PORTAL FIBROSIS				1	1			4.6	9.3	178									253						1		2	1	0	0	0	0	0		0		1	steatosis	0	1	0	0	0		0
5	2	40	1		met adenoca			1	1	1		25	10.7	1186						22		1.3							2	2	2	0	0	0	1	0	0		0	2	1	cancer	0	1	0	0	0		0
7	1	29	1	NO DIAGNOSIS CHRONIC PARTAL TRIADITIS	12			1	2	2	1	7.2	13.1	480	136	50	247	113	155	34	307	1.3	356	2	2	0		0	1		2	0	0	0	0	1	0		0		1	fibrosis	1	0	0	0	0	0	0
8	2	64	1		met adenoca			2	2	2	1	3.8	13.1	296	137	72	10	88	90	29	254	1.1		2	2	2	5	0	2	2	2	0	0	0	1	0	0		0	2	1	cancer	0	0	0	0	0	0	0
10	1	32	2	MICRONODULAR CIRRHOSIS	12	other cirrhosis		2	0	2	1	4.7	6.5	146			14	23	23	33	197	1.6	513	2	2	2		0	1	2	2	0	0	0	0	1	0		0		1	fibrosis	0	0	0	0	0	0	0
11	1	31		DIFFUSE LARGE B-CELL LYMPHOMA	12																											0	0	0	1	0	0		0	3	1	cancer	0	0	0	0	0		1
13	2	56	1		met adenoca			2	2	2	3	18.6	7.6	742	130	97	55	86	33	16	468	1.4		2	2	2		0	2	2	2	0	0	0	1	0	0		0	2	1	cancer	0	0	0	0	0	0	1
14	1	64	1	1.POST HEPETIC CIRRHOSIS 2.GRADE 3 IRON OVERLOAD AFRICAN SIDEROSIS 3.EXCESSIVE DEPOSITION OF COPPER	other cirrhosis			2	2	2	1	6.5	15	170	138	92	19	50	74	38	523	1.1	306	2	2	2	1		1	1	1	0	0	0	0	1	0		0		1	fibrosis	1	0	1	0	1	0	0
16	1	46	1	GRANULOMATOUS INFLAMMATION	12	tb		1																							1	0	1	0	0	0	0		0		1	granuloma	0	0			0		0
17	1	34	1	SEVERE GRANULOMATOUS HEPATITIS ALONG WITH A CHOLANGIOPATHIC PROCESS	12			1	1	1		3.8	16	226						47		1.6	226	2	2	2			1	1	1	0	1	1	0	0	0		0		1	granuloma	1	1			0		0
18	1	34	1		11	10		2	2	2					130	62				14		1	130	2	2	2		0	1	2	2	0	0	0	0	0	0		0		1	nondiagnostic	0	0	0	0	0		0
19	1	45	1	HIV CHOLONGIOPATHY	12			2	2	2	3	7.7	12	227	137	62				24		1	43	2	2	2		0	1	1	2	0	0	1	0	0	0		0		1	cholangiopathy	1	0	0	0	0		0
20	3	50		NORMAL TISSUE	12																											0	0	0	0	0	0		0		0	nondiagnostic	0	0	0	0	0		1
21	1	36	1	GRANULOMOTOUS HEPATITIS, FEXTURES OF TB	12	tb		1	1	1		6	13.3	402	135	87				22		1	11	2	2	2		0	1	2	1	0	1	0	0	0	0		0		1	granuloma	0	1	1	0	1		0
22	1	31	1	CHOLANGIOPATHY OF ACUTE ONSET	12			2	0	2		2.9	16.3	288	132	71				23		1	112	2	2	2		0	1	1	1	0	0	1	0	0	0		0		1	cholangiopathy	1	0	1	0	1		0
23	1	27	1	HEPATITIS, FEATURES SUGGESTIVE OF HIV CHOLANGTOPATHY	12			1	1	2		7.2	7.6	242	123	83				27			98	0	2	2		0	1	1	1	0	0	1	0	0	0		0		1	cholangiopathy	1	1	0	1	0		0
24	1	33	1	HEPATITIC PROCESS AND STEROTOSIS CHOLONGITIS	12	tb	nondiagnostic	1	1	1		2	13	107	123	77	8	241	369	33	219	1	79	2	2	2		0	1	1	2	1	1	1	0	0	0		0		1	granuloma	1	1	0	0	0	1	0
25	1	48	1		11			1	1	2	3	9.3	13.8	111	133	74				31		1.1	172	2	2	1		0	1	1	1	0	0	0	0	0	0		0		1	nondiagnostic	1	1			0		0
26	3	54		NECROSIS	12															29												0	0	0	0	0	0		0		0	nondiagnostic	0	0	0	0	0		1
27	1	51	0	SPECIMEN UNSATISFACTORY FOR DIAGNOSIS.	12																											0	0	0	0	0	0		0		0	nondiagnostic	0	0	0	0	0		0
28	3	45	4	AUTOIMMUNE HEPATITIS	12	11		2	0	0	1	13.6	17.7	243	138	90	16	16	20	44	63	1		2	2	2		0	3			0	0	0	0	0	0	1	0		0	other	0	0	0	0	0	0	0
29	1			CHOLANGIOPATHY	12																		22			1						0	0	1	0	0	0		0		1	cholangiopathy	0	0	0	0	0		0
30	1	41		HBS AG CYTOPLASMIC POSITIVITY	12	11		2	0	0										30			36	2	2	2				1		0	0	0	0	0	0	1	0		0	other	1	0	0	0	0		0
32	1			NONALCHOHOLIC FATTY LIVER	12			1															355								1	1	0	0	0	0	0		0		1	steatosis	0	0			0		0
33	1	45		HEPATIC FIBROSIS	12	8					3																					1	0	0	0	0	0		0		1	steatosis	0	0	0	0	0		1
34	3	23		MORPHOLOGICAL FEATURES SUGGEST VANASHING BILE DUCT DISEASE	12																											0	0	1	0	0	0		0		1	cholangiopathy	0	0	0	0	0		0
35	1	27	1	GRANULOMATOUS HEPATITIS	12	tb		1	1	1		2.1	5.9	57	111	67	77	62	83	15	275	1.3	69	2	2	2		0	1	1	2	0	1	0	0	0	0		0		1	granuloma	1	1	0	0	0	0	0
36	1	45	1	1.HISTOLOGICALLY WITHIN NORMAL LIMITS 2. EVIDENCE OF TB 3.GR 2 IRON OVERLOAD REMINISENT OF HEREDITER	12						1	6.5	14.4	197							122	1.1	170	2	2	2		0	1	1	1	0	1	0	0	0	0		0		1	granuloma	1	0	1	0	1		0
37	1	23	1	1.HISTOLOGICALLY 2.EVIDENCE OF TB 3. GR 2 IRON OVERLOAD REMINISENT OF HEREDITARY HAEMOCHROMATOSIS	12			1	1	2	1	5.7	3.2	365	135	40				39			500	0	0	0		0	1	1	1	0	1	0	0	0	0		0		1	granuloma	1	1	0	1	1		0
38	1	52		NON-HODGKINS LYMPHOMA	12																											0	0	0	1	0	0		0	3	1	cancer	0	0	0	0	0		1
39	1	26			11			1	1																							0	0	0	0	0	0		0		1	nondiagnostic	0	1	0	0	0		0
40	1	42	1	MILD NON-SPECIFIC PORTAL INFLAMMATION	12	10		1	1	1	2	5.2	11.3	302	139	104	10	89	51	38	124	1	47	2	2	2		0	1	1	1	0	0	0	0	0	0		0		0	nondiagnostic	1	1	1	0	1	0	0
41	1	48	1	CHRONIC ACTIVE HEPATITIS ETIOLOGY UNKNOWN	12			2	0	2		6.2	12.4	333	135	54	24	434	436	20	110	1.1	522	2	2	2		0	1			0	0	0	0	1	0		0		1	fibrosis	0	0	0	0	0	1	0
42	1	50	1	BIOPSY NOT FULLY REPRESENTATIVE OF LIVER TISSUE	12			1	1	1					139	76	30	11	28	9	108	1.1		0	0	0		0	1	1	1	0	0	0	0	0	0		0		0	nondiagnostic	1	1			0	0	0
43	1	34	1	CHRONIC HEPATITIS OF UNCERTAIN ETIOLOGY	12			1	1	2	3	6.7	13.5	484	124	405	25	43	52	34	202	1.3		2	2			0	1	2	2	0	0	0	0	1	0		0		1	fibrosis	1	1	0	0	0	0	0
44	1	16	1	DIFFUSE LARGE B-CELL NON-HODGKIN LYMPOMA	12							3.8	5	70	124	40				12				2	2	2			1	2	2	0	0	0	1	0	0		0	3	1	cancer	0	0	0	0	0		1
45	1	61	1	ALCOHOLIC STEATOHEPATITIS WITH INCIDENT CIRRHOSIS	12			1	2	2	3	7.2	15.7	197	137	84	18	50	101	31	260	1.2	127	2	2	2			1	1	2	1	0	0	0	1	0		0		1	steatosis	1	0	0	0	0	0	1
46	1	23	1	1.GRANUTOMATOUS HEPATITIS 2. CHOLANGIOPATHY IN THE FORM OF DEGENERATIVE NATIVE BILE DUCTS	12			1	1	2	1						38	52	70	26	135		186	2	2	2		0	1	1	1	0	1	1	0	0	0		0		1	granuloma	1	1			1	0	0
47	1	28	1	GRANULOMATOUS HEPATITIS	12	tb		1	1	1		3	6.6	210	125	70	28	107	92	15	309		37						1	1	1	0	1	0	0	0	0		0		1	granuloma	1	1	1	0	1	0	0
48	1	32	1	HIV ASSOCIATED CHOLONGIOPATHY	12	nondiagnostic		1	1	2		6.8	13.5	373	127	62				42		1	389	2	2	2		0	1	1	1	1	0	1	0	0	0		0		1	cholangiopathy	1	1	1	0	1		0
49	2	45	1	1.ALCOHOLIC LIVER DESEASE NOT EXCLUDED 2.X1 ANTI-TRYPSIM DEFICIENCY CONSIDERED	12			2	0	2	3	3.4	12.8	317	137	43	7	58	76	31	144	1		2	0	2		0	2			0	0	0	0	0	0	1	0		0	other	0	0	0	0	0	0	0
50	1	30		MINIMAL STETOSIS	12			1	1	2		3.7	13.5	250	135	55				41		0.9	189	2	2	2		0	1	1	1	1	0	0	0	0	0		0		1	steatosis	1	1	1	0	1		0
51	1	16	1	CHRONIC HEPATITIS, MINIMAL STEROTOSIS	12			1	2	2	1	7	13.3	261	137	49	33	831	913	33	461	1	33	2	2	2		0	1	1	2	1	0	0	0	1	0		0		1	steatosis	1	0	0	0	0	1	0
52	1	41	1	ALCOHOLIC LIVER DISEASE	12			1	1	2	3	4.1	10.4	287	134	53	33	29	93	24	212	1.2	300	2	2	2		0	1	2	2	0	0	0	0	0	0	1	0		0	other	0	1	0	0	0	0	1
53	1	33	1	AIDS ASSOCIATED CHOLONGIOPATHY SCLEROSING CHOLONGITIS	12			1	1	1	1	7.2	14	425	134	83	11	31	47	35	1757	1.1	660	0	0	0		0	1	1	1	0	0	1	0	0	0		0		1	cholangiopathy	1	1	1	0	1	0	1
54	1	38	1	CHOLONGIOPATHY EITHER HIV/DRUG RELATED	12	tb		1	1	1	1	12.9	7.1	309	122	122				12		1.5	44	2	2	1		0	1	1	1	0	1	1	0	0	0		1		1	granuloma	1	1	0	1	1		0
55	1	36			tb			1	1											21											1	0	1	0	0	0	0		0		1	granuloma	0	1			0		0
56	1	41	1	GRANUTOMATOUS INFLAMMATION BUT AFB - FOCAL MACRO - AND MICROVESICULAR STEATOSIS 4 ? DRUG INDUCED	12			1	1	2	3						8	47	46	42	382	1	311	2	2	2			1	1	1	1	1	0	0	0	0		1		1	granuloma	1	1	1	0	1	0	0
57	1	44	1	CHOLAGIOPATHY	12	other cirrhosis		1	1	2	1	5.7	9.2	162	134	69	105	76	121	17	187	1.3	48	2	2	2		0	1	2		0	0	0	0	1	0		0		1	fibrosis	0	1	0	0	0	0	0
58	3	54	1	NONE - NO LIVER PARENCHYMA	12							5.5	10.4	216	134	57	5	11	22	32	69			0	0	0		0	3			0	0	0	0	0	0		0		0	nondiagnostic	0	0	0	0	0	0	1
59	3	50	1	NON SPECIFIC CHRONIC PORTAL TRIADITIS	12			2	2	2	1	8.5	10.9	623	134	98	4	20	20	28	132			0	0	0		0	3			0	0	0	0	1	0		0		1	fibrosis	0	0	0	0	0	0	0
60	1	37		CRYPTOCOCAL INFECTION OF THE LIVER	12																											0	0	0	0	0	1		0		1	other	0	0	0	0	0		0
62	3	50	1	GIANT CAVERNOUS HAEMANGIOMA	12			2	2	2	1	4.8	11	289	137	64	5	13	19	36	86	1					7		3	2	2	0	0	0	0	0	0	1	0		0	other	0	0	0	0	0	0	0
63	1	53	1		10			1	1	2	1									38			217						1	1	1	0	0	0	0	0	0		0		1	nondiagnostic	1	1	1	0	1		0
64	1	48		1. EVOLVING CIRRHOSIS 2. HIV ASSOCIATED CHOLANGIOPATHY 3. MACROVESICULAR STEATOSIS	12			1	1	2																						1	0	1	0	1	0		0		1	cholangiopathy	0	1	0	0	0		0
65	3	75			other cirrhosis																											0	0	0	0	1	0		0		1	fibrosis	0	0	0	0	0		0
66	1	34			tb			1															115									0	1	0	0	0	0		0		1	granuloma	0	0	0	0	0		0
67	3	71	1	SIMPLE SOLITARY NON-PARASITIC BILIARY CYST	12				2	2	1	7.2	12.1	334	138	58	4	9	16	26	68			2	2	2			3	2	2	0	0	0	0	0	0	1	0		0	other	0	0	0	0	0	0	0
68	3	70	1		hcc						2	12.3	11.7	206	131	87	513	196	546	16	896	1.2		2	2	2	73		3	2	2	0	0	0	1	0	0		0	1	1	cancer	0	0	0	0	0	1	0
69	1	24	1	CHRONIC INFLAMMATION WITH LYMPHOCUTOSIS AND QUESTIONABLE CHOLONGITIS	12			1	1	1		3.7	10.4	279	128	39	96	194	271	21	1913	1	362	2	2	2			1	1	2	0	0	1	1	1	0		0	3	1	cancer	1	1	0	0	0	1	0
70	2	66			other cirrhosis			2	0	0																						0	0	0	0	1	0		0		1	fibrosis	0	0	0	0	0		0
71	3	75			hcc																											0	0	0	1	0	0		0	1	1	cancer	0	0	0	0	0		1
72	2	62	1		tb			1	1	1	3	5.9	12.7	129	117	88	29	72	103	20	698	1.4		2	2	2		0	2	2	2	0	1	0	0	0	0		0		1	granuloma	0	1	0	0	0	0	0
73	1	36	1	STEATOHEPATITIS/GRANULOMATOUS HEPATITIS CHOLANGIOPATHY	12			1	1	1		2.1	9.4	363	133	50	18	166	953	19	665	1.2		2	2	2		0	1	1	1	1	1	1	0	0	0		0		1	granuloma	1	1			0	1	0
74	1	29	1	STEATOSIS WITH BRIDGING NECROSIS/FIBROSIS AND SUBACUTE HEPATATITIS	12			1	1	2		3.3	6.5	228	134	41	8	45	112	11	359	1.2	164	0	0	0		0	1	1	1	1	0	0	0	0	0		0		1	steatosis	1	1	1	0	1	0	0
75	1	30	1		10			1	1	2		9.1	12.1	255	123	59	118	88	171	21	257					2			1	1	1	0	0	0	0	0	0		0		1	nondiagnostic	1	1			0	0	0
76	3	42			hcc																											0	0	0	1	0	0		0	1	1	cancer	0	0	0	0	0		0
77	1	33	1	DEFINITIVE DIAGNOSIS NOT POSSIBLE	12			1	1	2		5.8	9	132	130	157	5	143	222	26	197	1.1		2	2	2		0	1	2	2	0	0	0	0	0	0		0		0	nondiagnostic	0	1	0	0	0	1	0
78	3	29		STEATOHEPATITIS; FATTY DEGENERATION	12																											1	0	0	0	0	0		0		1	steatosis	0	0	0	0	0		0
79	1	26	1	CHOLANGIOPATHIC PROCESS WITH INFLAMMATION WHICH IS EOSINOPHIL AND HISTIOCYTE RICH	12			1	1	2		5.3	11.1	460	136	56	5	63	59	30	462	1.1	599	2	2	2			1		1	0	0	1	0	0	0		0		1	cholangiopathy	0	1	1	0	1	0	1
80	1	32			11																										1	0	0	0	0	0	0		0		1	nondiagnostic	0	0			0		0
81	1	45		MACROVESICULAR STEATOSIS	12	11																	91		1						1	1	0	0	0	0	0		0		1	steatosis	0	0			0		0
82	1	24		ACUTE CHOLESTATIC HEPATITIS; ACCUTE BRIDGING NECROSIS	12			2	0	0																					1	0	0	1	0	0	0		0		1	cholangiopathy	0	0			0		0
83	1	30	1		tb			1	1	2		4.9	7.6	279	130	173	39	26	279	17	2403	1.1	153	2	2	2			1	2	2	0	1	0	0	0	0		0		1	granuloma	0	1	0	0	0	1	0
84	2	32		EXTENSIVE AUTOLYSIS AND FUNGAL COLONISATION	12															21				2	2	2						0	0	0	0	0	1		0		1	other	0	0	0	0	0		1
85	1	33	1	SUBOPTIMAL FOR EVALUATION. WILL NEED REPEAT BIOPSY	12			1	2	2		3.6	6.8	107	134	42	16	64	133	11	137	1.2	249	2	2	2			1	1	1	0	0	0	0	0	0		0		0	nondiagnostic	1	0	0	1	0	0	0
86	1	43		ALCHOHOLIC FATTY LIVER	12	8																										1	0	0	0	0	0		0		1	steatosis	0	0	0	0	0		0
87	3	57		FATTY DEGENERATION	12																											1	0	0	0	0	0		0		1	steatosis	0	0	0	0	0		0
88	1	40		FATTY DEGENERATION	12			1															45								2	1	0	0	0	0	0		0		1	steatosis	0	0	0	0	0		0
90	2	41	1	MILD MACROVESICULAR STEATOSIS	12			2	2	2	3	8.6	11.2	458	138	70	4	42	19	18	133	1.1		0	0	0		0	2	2	2	1	0	0	0	0	0		0		1	steatosis	0	0	0	0	0	0	0
91	1	33	1		10			1	1	1		3.9	7.6	242	137	56	53	79	149	12	300	1.3		2	2	2			1		1	0	0	0	0	0	0		0		1	nondiagnostic	0	1			0	0	0
92	3	65		SEVERE CENTRILOBULAR SINUSODIAL SILATION								8.44	8.9	570	139	82				19		1.2		2	2	2						0	0	0	0	1	0		0		1	fibrosis	0	0	0	0	0		1
93	3	51		METASTATIC RENAL CARCINOMA																40		1										0	0	0	1	0	0		0		1	cancer	0	0	0	0	0		0
94	1	27		PERICELLULAR AND BRIDGING FIBROSIS								3.1	6.7	370										2	2	2					2	0	0	0	0	1	0		0		1	fibrosis	0	0	0	0	0		1
95	2	35		NON-ZONAL SINUSOIDAL DILATION & GRANULOMATOUS INFLAMATION								4.7	13.9	316	133	64				30		1.2		2		2						0	1	0	0	0	0		0		1	granuloma	0	0	0	0	0		1
96	1	34		MACROVASCULAR STEATOSIS								6.7	12.2	284	136	84	12	76	122		275	1.3		2		1						1	0	0	0	0	0		0		1	steatosis	0	0	0	0	0	0	0
97	1	18		STEATOSIS, PREDOMINATELY MACROVESICULAR, COMPATIBLE WITH NON-ALCOHOLIC FATTY LIVER DISEASE							1													2	2	2					2	1	0	0	0	0	0		0		1	steatosis	0	0	0	0	0		0
98	1	50		BURKITT LYMPHOMA								6.9	10.3	544	133	65				23											1	0	0	0	1	0	0		0	3	1	cancer	0	0			0		0
99	1	43		SMALL CELL CARCINOMA, PROBABLY METASTISIS FROM A LUNG PRIMARY								6.25	11.8	108	137	79				27			89									0	0	0	1	0	0		0		1	cancer	0	0	0	0	0		1
100	2	30		METASTATIC CARCINOMA WITH POOR ADENO DIFFERENTIATION				1	1	2		12.3	9.9	904	133	53				19		1.1		2	2	2			2		2	0	0	0	1	0	0		0	2	1	cancer	0	1	0	0	0		1
101	3	44	4	MACROVASCULAR STEATOSIS	12			0	0	2	3	7.3	17.9	185			13	118	97	39	83	1		0	1	2		0	3		2	1	0	0	0	0	0		0		1	steatosis	0	0	0	0	0	0	0
102	1	46		EVIDENCE OF HEPATIC VENOUS OUTFLOW OBSTRUCTION				1108	1			8.58	14.3	176	136	63				15		1.1	312	2	1	2					2	0	0	0	0	0	0	1	0		1	other	0	1	0	0	0		0
105	1	44			tb			1	1	2		5.3	7	74	131	56	147	118	203	14	387	1.7	98						1	1	1	0	1	0	0	0	0		0		1	granuloma	1	1			0	1	0
107	1	30	1	GRANULOMATOUS INFLAMMATION	12	tb		2	0	1	1	7.8	7.6	319	139	76	27	104	242	17	2037	1	230	2	2	2		0	1		2	0	1	0	0	0	0		0		1	granuloma	1	1	0	0	0	1	0
108	1	31		GRANULOMATOUS INFLAMMATION									8.5	471	123	68				18		1	21	2	2	1						0	1	0	0	0	0		0		1	granuloma	0	0	0	0	0		0
109	3	68		ADENOCARCINOMA								10.5	14.1	499	133	65						1										0	0	0	1	0	0		0	2	1	cancer	0	0	0	0	0		0
110	1	36		CHRONIC HEPATITIS COMPATIBLE WITH DRUG INDUCED HEPATITIS				1	1			1.99	8	278	138	63				23											1	0	0	0	0	1	0		1		1	fibrosis	0	1			0		0
111	3	20		METASTIC CARCINOMA WITH NEUROENDOCRINE DIFFERENTIATION								17.41	3.2	616	132	38				26				2	2	2						0	0	0	1	0	0		0		1	cancer	0	0	0	0	0		0
112	3	42	1	BURKITT LIKE LYMPHOMA	12			1	1	1														0	0	0		0	3	2	2	0	0	0	1	0	0		0	3	1	cancer	0	1	0	0	0		0
113	1	49		MACROVASCULAR STEATOSIS				1	1						135	53				17		1.1							1			1	0	0	0	0	0		0		1	steatosis	0	1	0	0	0		0
114	1	33		EXTENSIVE MACROVESICULAR STEATOSIS	12	tb		1	1	2	1	2.6	10.2	231	134	54	42	44	118	16	713	1.2	117	2	2				1	2	2	1	1	0	0	0	0		0		1	granuloma	0	1	0	0	0	0	0
115	1	45	1	GRANULOMATOUS INFLAMMATION WITH EUSINOPHILS FAVORING A DRUG REACTION	12			1	1	1		5.1	11.1	298	125	69	18	51	75	23	979	1.2	713	2	2	2		0	1	1	1	0	1	0	0	0	0		1		1	granuloma	1	1			0	0	0
116	2	50	1	CHRONIC HEPATITIS, GRADE 2 STAGE 3	12			2	2	2		16.9	10.5	1750	134	92	39	21	51	38	138	1.2		2	1	2			2	2	2	0	0	0	0	1	0		0		1	fibrosis	0	0	0	0	0	0	0
117	3	78		NECROTIC TISSUE/ LIVER FIBROSIS WITH CHOLESTATIS								7.55	9.7	208	130	87				21												0	0	1	0	0	0		0		1	cholangiopathy	0	0	0	0	0		0
118	3	50		NEUROENDOCRINE CARCINOMA																				2	2	2						0	0	0	1	0	0		0		1	cancer	0	0	0	0	0		1
119	1	45		MILIARY TB	tb			1	1			9.03	8.7	834	133	84				20		1.3		2	2	2			1		1	0	1	0	0	0	0		0		1	granuloma	0	1			0		0
120	1	36		FEATURES SUGGESTIVE OF DRUG INDUCED AETIOLOGY. STAGE 2, GRADE 1 (LUDWIG & BATTS)				1	1			1.79	14	229						25			234	2	2	2					1	0	0	0	0	0	0	1	1		1	other	0	1			0		0
121	3	26		HEPATITIS PICTURE WITH MILD ACTIVITY AND PORTAL AND PERIPORTAL FIBROSIS WITH MILD STEATOSIS								4.65	9.4	432						19				2	2	2						1	0	0	0	0	0		0		1	steatosis	0	0	0	0	0		0
122	1	35	1		nondiagnostic			1	1	1		6.3	8	167	131	60				18		1.3		2	2				1	2	1	1	0	0	0	0	0		0		1	steatosis	0	1			0		1
123	1	34	1	INCIPIENT CIRRHOSIS ? DRUG RELATED	12	nondiagnostic		1	1	2		5.6	8	348	141	48				31		1.1	189	2	2	2			1	1	1	1	0	0	0	1	0		1		1	steatosis	1	1	1	0	1		1
124	1	29		HEPATITIC PICTURE SOMPATIBLE WITH DRUG INDUCED HEPATITIS								4.15	12.5	270						30			265	2	2	2					1	0	0	0	0	0	0	1	1		1	other	0	0			0		0
126	3	64		CHRONIC HEPATITIS WITH MILD PIECEMEAL NECROSIS AND FOCAL HEPATOCELLULAR NECRO0INFLAMMATIONS (GRADE 2). ENLARGED FIBROTIC PORTAL TRACTS (STGE 1) AETIOLOGY MOST PROBABLE HBV				1	1			9.11	9.2	333	127	114				22			186			1					1	0	0	0	0	1	0		0		1	fibrosis	0	1			0		0
127	1	52		MILD STEATOSIS								2.3	9.4	243	142	102						1		2	2	2					2	1	0	0	0	0	0		0		1	steatosis	0	0	0	0	0		0
128	3	47		SLIGHT INFLAMMATORY INFILTRATE IN PORTAL TRACTS WITH PERIVENULAR FIBROSIS. NON-SPECIFIC AND NON-DIAGNOSTIC								4.12	13.6	259						40												0	0	0	0	1	0		0		1	fibrosis	0	0	0	0	0		1
129	3	51	4	NON-ALCOHOLIC STEATOHEPATITIS	12						2													0	0	0		0	3	2	2	1	0	0	0	0	0		0		1	steatosis	0	0	0	0	0		1
130	2	58		NO TUMOR									6.8	963						17												0	0	0	0	0	0		0		1	nondiagnostic	0	0	0	0	0		0
131	3	26		HEPATITIC PICTURE WITH MARKED STEATOSIS								4.48	10.5	288	137	38				14			48	2	2	2						1	0	0	0	0	0		0		1	steatosis	0	0	0	0	0		0
132	1	40		LYMPHOPROLIFERATIVE PROCESS SUGGESTIVE OF A N-CELL LYMPHMA																							3.5				2	0	0	0	1	0	0		0	3	1	cancer	0	0	0	0	0		1
133	1	29		MACROVESCULAR STEATOSIS																											1	1	0	0	0	0	0		0		1	steatosis	0	0			0		0
134	1	34		MARKED STEATOSIS				1				8.28	8.4	136	131	826				15				2	2	2						1	0	0	0	0	0		0		1	steatosis	0	0	0	0	0		1
135	1	34	1	SUBOPTIMAL FOR PROPER EVALUATION, SPECIMEN AUTOLYSED	12	nondiagnostic		1	1	1		8.2	68.1	136	140	75	95	41	49	12	108	2.2	297	2	2	2			1	1	2	1	0	0	0	0	0		0		1	steatosis	1	1	0	0	0	0	1
136	1	31	1	HEPATITIS B	12	11		1	1		1	4.5	15	135			21	72	85	31	65	1	135	2	2	1		0	1	2	1	0	0	0	0	0	0	1	0		0	other	0	1			0	0	0
137	2		1	ULCERATIVE COLITIS	12	ductopenic						15	11.3	68						83		1.7		2	2	2	4	0	2			0	0	1	0	0	0		0		1	cholangiopathy	0	0	0	0	0		1
138	1	40	1	NO PETHOLOGICAL CHANGES	12			2	0	0		10.5	6.8	751						16		1.2	874	2	2	2		0	1		2	0	0	0	0	0	0		0		0	nondiagnostic	0	0	0	0	0		0
139	1	34	1	SEVERE GRANULOMATOUS HEPATITIS AND CHOLANGIPATHIC PROCESS	12			1	1	1		3.8	16	226	129	98	8	38	35	47	217	1	226	2	2	2		0	1	1	1	0	1	1	0	0	0		0		1	granuloma	1	1	1	0	0	0	0
140	3	34		GRANULOMATOUS INFLAMMATION	12																											0	1	0	0	0	0		0		1	granuloma	0	0	0	0	0		0
141	1	45		INADEQUATE	12																											0	0	0	0	0	0		0		0	nondiagnostic	0	0	0	0	0		1
142	1	52		NON-HODGKINS LYMPHOMA	12																											0	0	0	1	0	0		0	3	1	cancer	0	0	0	0	0		1
143	1	49		STEATOSIS AND OCCASSIONAL EOSINOPHILS	12																										1	1	0	0	0	0	0		0		1	steatosis	0	0			0		0
144	3	25		LIVER CHANGES CONSISTANT WITH DM	12																											1	0	0	0	0	0		0		1	steatosis	0	0	0	0	0		0
145	1	46		GRANULOMATOUS HEPATITIS	12			1	1											20									1			0	1	0	0	0	0		0		1	granuloma	0	1	0	0	0		0
146	3			GRANULOMATOUS HEPATITIS AND HEPATIC STEATOSIS	12																											1	1	0	0	0	0		0		1	granuloma	0	0	0	0	0		0
147	1	49		MILD LOBULARHEPATITIS AND STEATOSIS	12																										1	1	0	0	0	0	0		0		1	steatosis	0	0			0		0
148	3			BILIARY CYSTADENOMA																												0	0	0	0	0	0	1	0	2	1	other	0	0	0	0	0		0
149	3	38		B-CELL NON-HODGKIN'S LYMPHOMA																												0	0	0	1	0	0		0	3	1	cancer	0	0	0	0	0		0
150	3				hcc																											0	0	0	1	0	0		0	1	1	cancer	0	0	0	0	0		0
151	3			INADEQUATE																												0	0	0	0	0	0		0		1	nondiagnostic	0	0	0	0	0		0
152	3	35		METASTATIC NEUROENDOCRINE CARCINOMA																												0	0	0	1	0	0		0		1	cancer	0	0	0	0	0		0
153	3			B CELL LYMPHOPROLIFERATIVE DISORDER																												0	0	0	1	0	0		0	3	1	cancer	0	0	0	0	0		0
154	3	54		LIPOSARCOMA																												0	0	0	1	0	0		0		1	cancer	0	0	0	0	0		0
155	3			MILD CHRONIC NON SPECIFIC INFLAMMATORY CELL INFILTRATE																												0	0	0	0	1	0		0		1	fibrosis	0	0	0	0	0		0
156	3			CHRONIC PORTAL TRIADITIS																												0	0	0	0	1	0		0		1	fibrosis	0	0	0	0	0		0
157	3			MILD NON-SPECIFIC PORTAL TRIADITIS																												0	0	0	0	1	0		0		1	fibrosis	0	0	0	0	0		0
158	3	45		UNCERTAIN																												0	0	0	0	0	0		0		1	nondiagnostic	0	0	0	0	0		0
159	3	64		MIXED NODULARITY CIRRHOSIS																												0	0	0	0	1	0		0		1	fibrosis	0	0	0	0	0		0
160	3			HIGH GRADE MALIGNANT EPITHELOID TUMOUR																												0	0	0	1	0	0		0		1	cancer	0	0	0	0	0		0
161	3	61		INTESTINAL TRACT	met adenoca																											0	0	0	1	0	0		0	2	1	cancer	0	0	0	0	0		0
162	3			GASTROINTESTINAL TRACT	met adenoca																											0	0	0	1	0	0		0	2	1	cancer	0	0	0	0	0		0
163	3			ACTIVE CIRRHOSIS																												0	0	0	0	1	0		0		1	fibrosis	0	0	0	0	0		0
164	3			MODERATELY DIFFERENTIATED ADENOCARCINOMA, PANCREATIC GASTRIC OR HEPATOBILIARY ORIGIN																												0	0	0	1	1	0		0	2	1	cancer	0	0	0	0	0		0
165	3				met adenoca																											0	0	0	1	0	0		0	2	1	cancer	0	0	0	0	0		0
166	3	17		INADEQUATE																												0	0	0	0	0	0		0		1	nondiagnostic	0	0	0	0	0		0
167	3				tb																											0	1	0	0	0	0		0		1	granuloma	0	0	0	0	0		0
168	3			INADEQUATE																												0	0	0	0	0	0		0		1	nondiagnostic	0	0	0	0	0		0
169	3			INADEQUATE																												0	0	0	0	0	0		0		1	nondiagnostic	0	0	0	0	0		0
170	3	45		POORLY DIFFERENTIATED CARCINOMA																												0	0	0	1	0	0		0		1	cancer	0	0	0	0	0		0
171	3			INADEQUATE																												0	0	0	0	0	0		0		1	nondiagnostic	0	0	0	0	0		0
172	3			ALCOHOLIC CIRRHOSIS																												0	0	0	0	1	0		0		1	fibrosis	0	0	0	0	0		0
173	3			FATTY LIVER, ADVANCED FIBROSIS, INCIPIENT CIRRHOSIS																												1	0	0	0	1	0		0		1	steatosis	0	0	0	0	0		0
174	3	64			hcc																											0	0	0	1	0	0		0	1	1	cancer	0	0	0	0	0		0
175	3				hcc																											0	0	0	1	0	0		0	1	1	cancer	0	0	0	0	0		0
176	3	63		MILD, FOCAL PORTAL TRIADITIS																												0	0	0	0	1	0		0		1	fibrosis	0	0	0	0	0		0
177	3			HEPATITIS C																												0	0	0	0	0	0	1	0		1	other	0	0	0	0	0		0
178	3	25			met adenoca																											0	0	0	1	0	0		0	2	1	cancer	0	0	0	0	0		0
179	3	48		GASTRIC	met adenoca																											0	0	0	1	1	0		0	2	1	cancer	0	0	0	0	0		0
180	3	47		ACUTE OR SUBACUTE HEPATITIS																												0	0	0	0	0	0	1	0		1	other	0	0	0	0	0		0
181	3	45			ductopenic																											0	0	0	0	0	0		0		1	nondiagnostic	0	0	0	0	0		0
182	3	47		PANCREAS	met adenoca																											0	0	0	1	0	0		0	2	1	cancer	0	0	0	0	0		0
183	3	45		MILD CHRONIC HEPATITIS, SCHISTOSOMIASIS																												0	0	0	0	1	0		0		1	fibrosis	0	0	0	0	0		0
184	3	29		SUBACUTE HEPATITIS	tb																											0	1	0	0	0	0		0		1	granuloma	0	0	0	0	0		0
185	3			MALIGNANT ADENOCARCINOMA																												0	0	0	1	0	0		0	2	1	cancer	0	0	0	0	0		0
186	3			LARGE CELL DYSPLASIA, MICRONODULAR CIRRHOSIS																												0	0	0	0	1	0		0		1	fibrosis	0	0	0	0	0		0
187	3				hcc																											0	0	0	1	0	0		0	1	1	cancer	0	0	0	0	0		0
188	3			GASTROINTERSTINAL TRACT, METASTATIC ADENONCARCINOMA																												0	0	0	1	0	0		0	2	1	cancer	0	0	0	0	0		0
191	3	47		FOCAL NODULAR HYPERPLASIA, NODULAR REGENERATIVE HYPERPLASIA																												0	0	0	0	1	0		0		1	fibrosis	0	0	0	0	0		0
192	3	58		DRUG RELATED INFLAMATION AND CHOLESTASIS																												0	0	1	0	0	0		1		1	cholangiopathy	0	0	0	0	0		0
193	3			PORTAL TRIADITIS																												0	0	0	0	1	0		0		1	fibrosis	0	0	0	0	0		0
194	3			PROSTATE/LUNG, METASTATIC ADENONCARCINOMA																												0	0	0	1	0	0		0	2	1	cancer	0	0	0	0	0		0
195	3	45			hcc																											0	0	0	1	0	0		0	1	1	cancer	0	0	0	0	0		0
196	3	68		MODERATELY DIFFERENTIATED ADENOCARCINOMA																												0	0	0	1	0	0		0	2	1	cancer	0	0	0	0	0		0
197	3			LIVER CYST																												0	0	0	0	0	0	1	0		1	other	0	0	0	0	0		0
198	3			BILIARY FIBROSIS	ductopenic	other cirrhosis																										0	0	0	0	1	0		0		1	fibrosis	0	0	0	0	0		0
199	3			LARGE BOWEL, METASTATIC ADENONCARCINOMA																												0	0	0	1	0	0		0	2	1	cancer	0	0	0	0	0		0
200	3	67		CIRRHOSIS																												0	0	0	0	1	0		0		1	fibrosis	0	0	0	0	0		0
201	3	56			met adenoca																											0	0	0	1	0	0		0	2	1	cancer	0	0	0	0	0		0
204	3	40		GRANULOMATOUS HEPATITIS	ductopenic																											0	1	0	0	0	0		0		1	granuloma	0	0	0	0	0		0
205	3			MACROSTEATOSIS, NON-SPECIFIC PORTAL TRIADITIS																												1	0	0	0	1	0		0		1	steatosis	0	0	0	0	0		0
206	3			UNCERTAIN																												0	0	0	0	0	0		0		1	nondiagnostic	0	0	0	0	0		0
207	3	43			10																											0	0	0	0	0	0		0		1	nondiagnostic	0	0	0	0	0		0
208	3	52			9																											0	0	0	0	0	0		0		1	nondiagnostic	0	0	0	0	0		0
209	3	31		MILD CHRONIC HEPATITIS B																												0	0	0	0	1	0		0		1	fibrosis	0	0	0	0	0		0
210	3	37		GRADE 2 CARCINOMA WITH NEURO-ENDOCRINE DIFFERENTIA																												0	0	0	1	0	0		0		1	cancer	0	0	0	0	0		0
211	3	54		BILIRUBIN STASIS	nondiagnostic																											1	0	0	0	0	0		0		1	steatosis	0	0	0	0	0		0
212	3			PANCREAS	met adenoca																											0	0	0	1	0	0		0	2	1	cancer	0	0	0	0	0		0
213	3	29			nondiagnostic	tb																										1	1	0	0	0	0		0		1	granuloma	0	0	0	0	0		0
214	3	31		HEPATIC VENOUS OBSTRUCTION																												0	0	0	0	0	0	1	0		1	other	0	0	0	0	0		0
216	3	29		GRANULOMATOUS STEATOHEPATITIS																												1	1	0	0	0	0		0		1	granuloma	0	0	0	0	0		0
217	3	54		INADEQUATE																												0	0	0	0	0	0		0		1	nondiagnostic	0	0	0	0	0		0
218	3	48		NORMAL																												0	0	0	0	0	0		0		1	nondiagnostic	0	0	0	0	0		0
219	3	32		CRYPTOGENIC CIRRHOSIS																												0	0	0	0	1	1		0		1	other	0	0	0	0	0		0
220	3	31		GRANULOMATOUS HEPATITIS	ductopenic																											0	1	0	0	0	0		0		1	granuloma	0	0	0	0	0		0
221	3	27			tb																											0	1	0	0	0	0		0		1	granuloma	0	0	0	0	0		0
222	3	54		MALIGNANT SPINDLE CELL TUMOUR																												0	0	0	1	0	0		0		1	cancer	0	0	0	0	0		0
223	3	46		HIV ASSOCIATED CHOLANGIOPATHY																												0	0	1	0	0	0		0		1	cholangiopathy	0	0	0	0	0		0
224	3	38		CHRONIC HEPATITIS																												0	0	0	0	1	0		0		1	fibrosis	0	0	0	0	0		0
225	3	67		UNCERTAIN																												0	0	0	0	0	0		0		1	nondiagnostic	0	0	0	0	0		0
226	3	45		CAVERNOUS HAEMANGIOMA																												0	0	0	0	0	0	1	0		1	other	0	0	0	0	0		0
227	3	45			ductopenic																											0	0	0	0	0	0		0		1	nondiagnostic	0	0	0	0	0		0
228	2	51		NON-SPECIFIC CHRONIC PORTAL TRIADITIS																												0	0	0	0	1	0		0		1	fibrosis	0	0	0	0	0		0
229	3				ductopenic																											0	0	0	0	0	0		0		1	nondiagnostic	0	0	0	0	0		0
230	3	71		CHOLESTASIS, SPACE OCCUPYING LESION																												0	0	1	0	0	0		0		1	cholangiopathy	0	0	0	0	0		0
231	2	64		STEATOHEPATITIS	other cirrhosis																											1	0	0	0	1	0		0		1	steatosis	0	0	0	0	0		0
232	3	47		NORMAL LIVER																												0	0	0	0	0	0		0		1	nondiagnostic	0	0	0	0	0		0
233	1	36		CARCINOMA OF SMALL CELL TYPE																												0	0	0	1	0	0		0		1	cancer	0	0	0	0	0		0
234	1	40			ductopenic																											0	0	0	0	0	0		0		1	nondiagnostic	0	0	0	0	0		0
235	1	48			hcc																											0	0	0	1	0	0		0	1	1	cancer	0	0	0	0	0		0
236	2	65		SECONDARY/AA AMYLOIDOSIS																												0	0	0	0	0	0	1	0		1	other	0	0	0	0	0		0
237	3	44		SCLEROSING CHOLANGITIS																												0	0	1	0	0	0		0		1	cholangiopathy	0	0	0	0	0		0
238	2	72		CHRONIC PORTAL TRIADITIS																												0	0	0	0	1	0		0		1	fibrosis	0	0	0	0	0		0
239	1	46		SEVERE INTERSTITIAL FIBROSIS	9	etoh cirrhosis																										0	0	0	0	1	0		0		1	fibrosis	0	0	0	0	0		0
240	2	28		INTRAHEPATIC CHOLESTASIS OF PREGNANCY, DRUG RELATED CHOLESTATIS																												0	0	1	0	0	0		1		1	cholangiopathy	0	0	0	0	0		0
241	2	54		MUCINOUS ADENOCARCINOMA																												0	0	0	1	0	0		0	2	1	cancer	0	0	0	0	0		0
242	2	64		MILD SINUSOIDAL DILATATION																												0	0	1	0	0	0		0		1	cholangiopathy	0	0	0	0	0		0
243	1	50		LARGE BILE DUCT OBSTRUCTION	met adenoca																											0	0	0	1	0	0		0	2	1	cancer	0	0	0	0	0		0
244	1	54			tb																											0	1	0	0	0	0		0		1	granuloma	0	0	0	0	0		0
245	1	31		ANTI-RETROVIRAL RELATED HEPATITIS, SPOTTY NECROSIS	nondiagnostic																											1	0	0	0	0	0		0		1	steatosis	0	0	0	0	0		0
246	3	31		MILD NON-SPECIFIC PORTAL TRIADITIS																												0	0	0	0	1	0		0		1	fibrosis	0	0	0	0	0		0
247	2	43		HEPATITIS C																												0	0	0	0	0	0	1	0		1	other	0	0	0	0	0		0
248	3	31		CHRONIC HEPATITIS																												0	0	0	0	1	0		0		1	fibrosis	0	0	0	0	0		0
249	3	31		NON-NECROTISING GRANULOMATOUS INFLAMMATION																												0	1	0	0	0	0		0		1	granuloma	0	0	0	0	0		0
250	1	29		APOPTOSIS, DEGENERATION OF BILE DUCTS, DRUG TOXICICITY																												0	0	1	0	0	0		1		1	cholangiopathy	0	0	0	0	0		0
251	3	70		MALIGNANT NEOPLASM																												0	0	0	1	0	0		0		1	cancer	0	0	0	0	0		0
252	1	29			ductopenic																											0	0	0	0	0	0		0		1	nondiagnostic	0	0	0	0	0		0
253	2	63		CIRRHOSIS, LARGE CELL DYSPLASIA																												0	0	0	0	1	0		0		1	fibrosis	0	0	0	0	0		0
254	1	30		MACROVESICULAR STEATOSIS	ductopenic	tb																										1	1	0	0	0	0		0		1	granuloma	0	0	0	0	0		0
255	1	34		PORTAL TRIADITIS, STEATOSIS																												1	0	0	0	1	0		0		1	steatosis	0	0	0	0	0		0
256	2	56		ALCOHOL INDUCED HEPATIC FRIBOSIS																												0	0	0	0	0	0		0		1	nondiagnostic	0	0	0	0	0		0
257	1	41		GRANULOMATOUS HEPATITIS	ductopenic																											0	1	0	0	0	0		0		1	granuloma	0	0	0	0	0		0
258	1	53		COLORECTAL	met adenoca																											0	0	0	1	0	0		0	2	1	cancer	0	0	0	0	0		0
259	1	18			ductopenic	tb																										0	1	0	0	0	0		0		1	granuloma	0	0	0	0	0		0
260	1	31			tb																											0	1	0	0	0	0		0		1	granuloma	0	0	0	0	0		0
261	3	21			tb																											0	1	0	0	0	0		0		1	granuloma	0	0	0	0	0		0
262	2	38		CHRONIC ACTIVE HEPATITIS B	nondiagnostic																											1	0	0	0	1	0		0		1	steatosis	0	0	0	0	0		0
263	2	70			hcc																											0	0	0	1	0	0		0	1	1	cancer	0	0	0	0	0		0
264	1	32		HIGH GRADE DIFFUSE LARGE B CELL NON-HODGKIN LYMPHOMA																												0	0	0	1	0	0		0	3	1	cancer	0	0	0	0	0		0
265	1	40		ACUTE CHOLESTATIC PHENOMENON																												0	0	1	0	0	0		0		1	cholangiopathy	0	0	0	0	0		0
[truncated: 5 more columns]
